# Supplementary material for: Multi-Level Analysis of Adipose Tissue Reveals the Relevance of Perivascular Subpopulations and an Increased Endothelial Permeability in Early-Stage Lipedema
Source: Biomedicines. 2022 May 18;10(5):1163. doi: 10.3390/biomedicines10051163 (PMC9138324; doi:10.3390/biomedicines10051163)
Supplement: Supplementary file 1 [file biomedicines-10-01163-s001.zip]

Archive with 2 entries (2 files):
- Supplementary Figure S13.pdf
- Supplementary methods.pdf
